# Supplementary material for: Prediction model for recommending coronary artery calcium score screening (CAC-prob) in cardiology outpatient units: A development study
Source: PLoS One. 2024 Sep 30;19(9):e0308890. doi: 10.1371/journal.pone.0308890 (PMC11441643; doi:10.1371/journal.pone.0308890)
Supplement: S2 File — (XLSX) [file pone.0308890.s002.xlsx]

## Sheet: Explanation
			Low risk for having CAC			Moderate risk of having CAC				High risk of having CAC
			CAC screening is not recommended, and they follow routine standard care
			We recommended to undergo CAC screening with physician discretion or to increase statin potency if the patient does not meet the reduction target
			CAC screening is strongly recommended, along with an increase in statin potency if the patient does not meet the reduction target.

## Sheet: Select cutpoint
				Probability of CAC score >0				=
				Probability of CAC score >100				=
											The figure illustrates the diagnostic performance of CAC-prob in each cut point.
		Cut point selection
				2				3			0.5
											0.3

## Sheet: cut point performance
	Cut point	Sensitivity	specificity	PPV	NPV
	≥0.45	91.3 (86.6-94.8)	49.1 (39.3-58.9)	77.5 (71.7-82.5)	74.6 (62.9-84.2)						1
	≥0.50	88.4 (83.2-92.4)	57.4 (47.5-66.9)	79.9 (74.1-84.9)	72.1 (61.4-81.2)
	≥0.55	81.2 (75.2-86.2)	67.6 (57.9-76.3)	82.8 (76.8-87.7)	65.2 (55.6-73.9)
	Cut point	Sensitivity	specificity	PPV	NPV
	≥0.20	86.7 (79.1-92.4)	48.0 (41.0-55.1)	48.3 (41.2-55.4)	86.6 (78.9-92.3)					column1	column2	column3			column1	column2	column3
	≥0.25	75.2 (66.2-82.9)	58.4 (51.3-65.3)	50.3 (42.5-58.1)	80.8 (73.5-86.9)				CAC>100					CAC>100		34.8315
	≥0.30	61.9 (52.3-70.9)	64.4 (57.3-71.0)	49.3 (40.8-57.8)	75.1 (68.0-81.4)				CAC1-99		12.2222			CAC1-99		43.8596
									CAC=0		57.9439			CAC=0
										column1	column2	column3			column1	column2	column3
	Table S2. Risk classification table for each cut point based on the estimated probability of CAC >0								CAC>100					CAC>100		65.1685
									CAC1-99		87.7778			CAC1-99		56.1404
	Cut point	number of classified patients	CAC =0	CAC 1-99	CAC ≥100	CAC ≥400	correct classified		CAC=0		42.0561			CAC=0
			107	85	95	39	rate
	≥0.45	217	54 (50%)	73 (86%)	90 (95%)	36 (92%)	0.77
	<0.45	70	53 (50%)	12 (14%)	5 (5%)	3 (8%)
	≥0.50	203	45 (42%)	69 (81%)	89 (94%)	36 (92%)	0.78
	<0.50	84	62 (58%)	16 (19%)	6 (6%)	3 (8%)
	≥0.55	179	34 (32%)	62 (73%)	83 (85%)	33 (85%)	0.75
	<0.55	108	73 (68%)	23 (27%)	12 (15%)	6 (15%)
	Table S3. Risk classification table for each cut point based on the estimated probability of CAC ≥100, when 0.45 was set as the cut point to determine low risk of CAC >0
	Cut point	number of classified patients	CAC =0	CAC 1-99	CAC ≥100	CAC ≥400	correct classified
			54	73	90	36	rate
	≥0.20	177	34 (63%)	62 (85%)	81 (90%)	32 (89%)	0.47			column1	column2	column3		column1	column2	column3
	<0.20	40	20 (37%)	11 (15%)	9 (10%)	4 (11%)			CAC>100		35.5556		CAC>100		64.4444
	≥0.25	146	22 (41%)	54 (74%)	70 (78%)	30 (83%)	0.54		CAC1-99		49.6063		CAC1-99		50.3937
	<0.25	71	32 (59%)	19 (26%)	20 (22%)	6 (17%)			CAC=0				CAC=0
	≥0.30	122	19 (35%)	45 (62%)	58 (64%)	27 (75%)	0.56
	<0.30	95	35 (65%)	28 (38%)	32 (36%)	9 (25%)
	Table S4. Risk classification table for each cut point based on the estimated probability of CAC ≥100, when 0.50 was set as the cut point to determine low risk of CAC >0
	Cut point	number of classified patients	CAC =0	CAC 1-99	CAC ≥100	CAC ≥400	correct classified
			45	69	89	36	rate
	≥0.20	177	34 (76%)	62 (90%)	81 (91%)	32 (89%)	0.41			column1	column2	column3		column1	column2	column3
	<0.20	26	11 (24%)	7 (10%)	8 (9%)	4 (11%)			CAC>100		34.8315		CAC>100		65.1685
	≥0.25	146	22 (49%)	54 (78%)	70 (79%)	30 (83%)	0.51		CAC1-99		43.8596		CAC1-99		56.1404
	<0.25	57	23 (51%)	15 (22%)	19 (21%)	6 (17%)			CAC=0				CAC=0
	≥0.30	122	19 (42%)	45 (65%)	58 (65%)	27 (75%)	0.53
	<0.30	81	26 (58%)	24 (35%)	31 (35%)	9 (25%)
	Table S5. Risk classification table for each cut point based on the estimated probability of CAC ≥100, when 0.55 was set as the cut point to determine low risk of CAC >0
	Cut point	number of classified patients	CAC =0	CAC 1-99	CAC ≥100	CAC ≥400	correct classified
			34	62	83	36	rate
	≥0.20	177	34 (100%)	62 (100%)	81 (98%%)	32 (97%)	0.32			column1	column2	column3		column1	column2	column3
	<0.20	2	0 (0%)	0 (0%)	2 (2%)	1 (3%)			CAC>100		30.1205		CAC>100		69.8795
	≥0.25	146	22 (65%)	54 (87%)	70 (84%)	30 (91%)	0.44		CAC1-99		33.3333		CAC1-99		66.6667
	<0.25	33	12 (35%)	8 (13%)	13 (16%)	3 (9%)			CAC=0				CAC=0
	≥0.30	122	19 (56%)	45 (73%)	58 (70%)	27 (82%)	0.47
	<0.30	57	15 (44%	17 (27%)	25 (30%)	6 (18%)

## Sheet: Application
	CAC-prob
	Age	60
	Gender						Probability of CAC score > 0
			2	0
								0.577993
							Probability of CAC score > 100
								0.216666
	Have DM or hypertension
			2	0
							Interpretation
							Moderate risk of having CAC
	Low serum HDL-C						Recommendation
			1	1			We recommended to undergo CAC screening with physician discretion or to increase statin potency if the patient does not meet the reduction target
